# Supplementary material for: Development and Validation of an Enzyme-Linked Immunosorbent Assay-Based Protocol for Evaluation of Respiratory Syncytial Virus Vaccines
Source: Viruses. 2024 Jun 12;16(6):952. doi: 10.3390/v16060952 (PMC11209066; doi:10.3390/v16060952)
Supplement: Supplementary file 1 [file viruses-16-00952-s001.zip]

Archive with 1 entries (1 files):
- viruses-2984360-supplementary.pdf
